# Supplementary material for: Measuring the Impact of AI on Report-Drafting Efficiency in Chest Computed Tomography Interpretation: Retrospective Analysis
Source: J Med Internet Res. 2026 Mar 27;28:e77967. doi: 10.2196/77967 (PMC13069373; doi:10.2196/77967)
Supplement: Multimedia Appendix 4 [file jmir_v28i1e77967_app4.xlsx]

## Sheet: de-id - Appendix_6_sample_data_
ID	group	Stage	Stage_quarter	AI	year	month	yearnonth	hospital	patient_id	sex	age	age_grp	department	readingtime	scan	scan_site	scan_category	xh_year	xh_month	xh_quarter	hospital_rad	sex_rad	age_rad	working_yrs_rad	title_rad	readingtime_cat
1	1	0	0	0	2018	4	201804	1	872195	0	59.4	3	10004	1	胸部CT扫描（平扫+重建）	lung	lung	-3	-25	-8	1	1	2	1	1	include
2	0	0	0	0	2018	4	201804	0	519672	1	42	2	10002	2.88	冠状动脉CT三维成像	lung	lung	-1	-9	-3	0	1	1	1	1	include
3	0	0	0	0	2018	4	201804	0	794367	1	81	3	10001	2.03	头部X线计算机体层(CT)平扫	head	head/face/neck	-1	-9	-3	0	1	2	2	2	include
4	1	0	0	0	2018	4	201804	0	579641	1	38	2	10002	4.32	胸部X线计算机体层(CT)平扫	lung	lung	-1	-9	-3	0	1	3	3	3	include
5	0	0	0	0	2018	4	201804	0	411688	1	39	2	10002	1.2	冠状动脉CT三维成像	heart	cardiac	-1	-9	-3	0	1	2	1	1	include
6	0	0	0	0	2018	5	201805	0	433966	1	77	3	10001	1.1	头部X线计算机体层(CT)平扫	head	head/face/neck	-1	-8	-3	0	1	2	1	1	include
7	1	0	0	0	2018	5	201805	0	693824	0	61	3	10004	8.77	胸部X线计算机体层(CT)平扫	lung	lung	-1	-8	-3	0	2	2	2	2	include
8	1	0	0	0	2018	5	201805	1	845530	0	77.3	3	10004	3	胸部CT扫描（平扫+重建）	lung	lung	-3	-24	-8	1	1	2	1	1	include
9	0	0	0	0	2018	5	201805	0	598761	1	60	3	10004	2.12	冠状动脉CT三维成像	heart	cardiac	-1	-8	-3	0	1	2	1	1	include
10	0	0	0	0	2018	5	201805	0	179962	1	72	3	10002	4.97	头部X线计算机体层(CT)平扫	head	head/face/neck	-1	-8	-3	0	1	2	1	1	include
11	0	0	0	0	2018	5	201805	0	609752	1	1	1	10004	3.97	心脏CT成像+心功能分析（非冠脉）	heart	cardiac	-1	-8	-3	0	1	2	1	1	include
12	0	0	0	0	2018	5	201805	0	154762	1	45	2	10002	5.82	盆腔X线计算机体层(CT)平扫	lower abdomen	abdomen	-1	-8	-3	0	2	2	1	1	include
13	1	0	0	0	2018	6	201806	0	317294	1	52	2	10004	7.97	胸部X线计算机体层(CT)平扫	lung	lung	-1	-7	-3	0	1	3	2	3	include
14	1	0	0	0	2018	6	201806	0	941253	1	51	2	10004	2.1	胸部X线计算机体层(CT)平扫	lung	lung	-1	-7	-3	0	2	2	1	2	include
15	0	0	0	0	2018	6	201806	0	981335	1	67	3	10001	4.82	鼻部CT平扫+三维成像	face	head/face/neck	-1	-7	-3	0	2	2	2	2	include
16	0	0	0	0	2018	6	201806	0	904672	1	51	2	10002	2.4	冠状动脉CT成像	heart	cardiac	-1	-7	-3	0	1	2	1	1	include
17	0	0	0	0	2018	6	201806	1	654208	0	76.9	3	10004	35	头颅CT平扫（非创伤）	head	head/face/neck	-3	-23	-8	1	2	2	1	2	include
18	1	0	0	0	2018	6	201806	0	950142	1	45	2	10002	8.08	胸部X线计算机体层(CT)平扫	lung	lung	-1	-7	-3	0	1	2	1	1	include
19	0	0	0	0	2018	6	201806	1	278931	1	72.1	3	10002	10	颅脑动脉+颈动脉CT血管成像（增强）	head	head/face/neck	-3	-23	-8	1	2	2	1	2	include
20	0	0	0	0	2018	6	201806	0	334876	0	50	2	10001	1.82	全腹部x线计算机体层（CT）平扫	abdomen	abdomen	-1	-7	-3	0	1	3	2	3	include
21	0	0	0	0	2018	6	201806	1	903487	0	33	2	10001	4	头颅CT平扫（创伤）	head	head/face/neck	-3	-23	-8	1	1	2	1	2	include
22	0	0	1	0	2018	7	201807	1	610278	0	59.1	3	10002	3	鼻窦CT扫描（平扫+重建）	face	head/face/neck	-3	-22	-7	1	2	2	1	2	include
23	0	0	1	0	2018	7	201807	1	240856	0	74.1	3	10004	10	上腹部CT扫描（增强+重建）	upper abdomen	abdomen	-3	-22	-7	1	1	2	1	2	include
24	0	0	1	0	2018	7	201807	0	123456	1	55	3	10001	1.38	头部X线计算机体层(CT)平扫	head	head/face/neck	-1	-6	-2	0	1	3	2	3	include
25	1	0	1	0	2018	8	201808	0	292445	1	38	2	10002	4.17	胸部X线计算机体层(CT)平扫	lung	lung	-1	-5	-2	0	1	2	1	1	include
26	0	0	1	0	2018	8	201808	0	358944	1	75	3	10004	27.32	盆腔X线计算机体层(CT)平扫	lower abdomen	abdomen	-1	-5	-2	0	1	2	3	3	include
27	0	0	1	0	2018	8	201808	0	592710	0	49	2	10004	16.78	全腹部x线计算机体层（CT）平扫	abdomen	abdomen	-1	-5	-2	0	2	2	2	2	include
28	0	0	1	0	2018	8	201808	0	895602	0	59	3	10002	2.93	头部X线计算机体层(CT)平扫	head	head/face/neck	-1	-5	-2	0	2	2	2	2	include
29	0	0	1	0	2018	8	201808	1	509813	1	62.5	3	10004	12	胸部CT扫描（增强+重建）	lung	lung	-3	-21	-7	1	2	2	1	2	include
30	0	0	1	0	2018	8	201808	1	413677	1	37	2	10001	1	头颅CT平扫（非创伤）	head	head/face/neck	-3	-21	-7	1	2	2	1	2	include
31	0	0	1	0	2018	8	201808	0	855181	1	46	2	10002	12.48	冠状动脉CT成像	heart	cardiac	-1	-5	-2	0	2	1	2	1	include
32	0	0	1	0	2018	9	201809	1	865321	0	64.4	3	10004	14	上腹部CT扫描（增强+重建）	upper abdomen	abdomen	-3	-20	-7	1	2	2	1	2	include
33	0	0	1	0	2018	9	201809	0	694683	1	76	3	10002	12.15	全腹部x线计算机体层（CT）平扫	abdomen	abdomen	-1	-4	-2	0	1	2	1	1	include
34	0	0	2	0	2018	10	201810	0	198421	1	87	3	10001	1.93	头部X线计算机体层(CT)平扫	head	head/face/neck	-1	-3	-1	0	2	2	2	2	include
35	0	0	2	0	2018	10	201810	0	582765	1	51	2	10004	6.9	冠状动脉钙化积分	heart	cardiac	-1	-3	-1	0	1	1	1	1	include
36	0	0	2	0	2018	10	201810	0	257910	0	59	3	10002	19.92	冠状动脉CT成像	heart	cardiac	-1	-3	-1	0	1	1	1	1	include
37	0	0	2	0	2018	10	201810	0	453102	0	64	3	10002	5.12	冠状动脉CT成像	heart	cardiac	-1	-3	-1	0	2	1	1	1	include
38	0	0	2	0	2018	11	201811	0	842516	0	72	3	10001	3.68	头部X线计算机体层(CT)平扫	head	head/face/neck	-1	-2	-1	0	2	2	2	2	include
39	1	0	2	0	2018	11	201811	0	821307	1	72	3	10004	5.22	胸部X线计算机体层(CT)平扫	lung	lung	-1	-2	-1	0	1	2	1	1	include
40	1	0	2	0	2018	11	201811	0	976139	0	89	3	10001	13.08	胸部X线计算机体层(CT)平扫	lung	lung	-1	-2	-1	0	2	1	1	1	include
41	0	0	2	0	2018	11	201811	0	763399	1	74	3	10004	10.18	冠状动脉CT成像	heart	cardiac	-1	-2	-1	0	2	1	1	1	include
42	0	0	2	0	2018	11	201811	1	162174	0	41.2	2	10004	24	腹部（上腹部+下腹部+盆腔）CT血管成像	upper abdomen	abdomen	-3	-18	-6	1	2	2	1	2	include
43	0	0	2	0	2018	11	201811	1	681257	0	76.3	3	10004	18	腹部（上腹部+下腹部+盆腔）CT血管成像	upper abdomen	abdomen	-3	-18	-6	1	1	2	1	1	include
44	0	0	2	0	2018	12	201812	0	827970	0	0	1	10004	0.92	气管树CT三维成像	lung	lung	-1	-1	-1	0	1	3	2	2	include
45	0	0	2	0	2018	12	201812	1	604747	1	69.2	3	10004	13	全腹部（上腹+下腹+盆腔）CT扫描（增强+重建）	upper abdomen	abdomen	-3	-17	-6	1	2	2	1	2	include
46	0	0	2	0	2018	12	201812	1	629741	1	18.5	2	10001	3	颅内动脉CT三维成像（增强）	head	head/face/neck	-3	-17	-6	1	1	2	1	2	include
47	0	0	2	0	2018	12	201812	0	890532	0	52	2	10002	1.88	冠状动脉CT成像	heart	cardiac	-1	-1	-1	0	2	2	2	3	include
48	0	0	2	0	2018	12	201812	0	203734	1	56	3	10002	3.9	头部X线计算机体层(CT)平扫	head	head/face/neck	-1	-1	-1	0	2	1	2	2	include
49	0	0	2	0	2018	12	201812	0	526689	0	50	2	10004	12.02	足踝部X线计算机体层(CT)平扫	extrimities	extrimities	-1	-1	-1	0	2	2	2	2	include
50	0	0	2	0	2018	12	201812	0	549712	1	57	3	10004	12.67	颈部X线计算机体层(CT)平扫	neck	head/face/neck	-1	-1	-1	0	2	1	1	1	include
51	0	1	3	0	2019	4	201904	1	821984	0	81.3	3	10004	3	全腹部(上腹+下腹+盆腔)CT扫描（平扫+重建）	upper abdomen	abdomen	-2	-16	-5	1	1	2	1	2	include
52	0	1	3	1	2019	4	201904	0	495658	1	32	2	10002	5	全腹部x线计算机体层（CT）平扫	abdomen	abdomen	1	1	1	0	2	2	2	2	include
53	0	1	3	1	2019	4	201904	0	540703	0	59	3	10002	4	全腹部x线计算机体层（CT）平扫	abdomen	abdomen	1	1	1	0	2	2	1	2	include
54	0	1	3	1	2019	5	201905	0	802333	0	61	3	10002	4	头部X线计算机体层(CT)平扫	head	head/face/neck	1	2	1	0	1	2	2	2	include
55	0	1	3	1	2019	5	201905	0	463616	0	57	3	10004	29	头部X线计算机体层(CT)平扫	head	head/face/neck	1	2	1	0	1	2	1	2	include
56	0	1	3	1	2019	6	201906	0	126279	1	37	2	10002	14	肾上腺CT增强扫描+三维成像	lower abdomen	abdomen	1	3	1	0	1	2	2	2	include
57	0	1	3	1	2019	6	201906	0	383491	0	50	2	10002	3	冠状动脉CT成像	heart	cardiac	1	3	1	0	1	2	1	1	include
58	0	1	3	0	2019	6	201906	1	602755	0	72.8	3	10004	1	胸部CT扫描（增强+重建）	lung	lung	-2	-14	-5	1	1	2	1	1	include
59	0	1	3	1	2019	6	201906	0	816979	0	56	3	10001	1	头部X线计算机体层(CT)平扫	head	head/face/neck	1	3	1	0	2	1	1	1	include
60	0	1	3	1	2019	6	201906	0	980143	1	55	3	10001	4	头部X线计算机体层(CT)平扫	head	head/face/neck	1	3	1	0	1	2	1	1	include
61	0	1	3	1	2019	6	201906	0	696859	0	33	2	10002	10	全腹部x线计算机体层（CT）平扫	abdomen	abdomen	1	3	1	0	2	3	3	3	include
62	0	1	4	0	2019	7	201907	1	221853	0	65.8	3	10002	6	全腹部（上腹+下腹+盆腔）CT扫描（增强+重建）	upper abdomen	abdomen	-2	-13	-4	1	1	2	1	1	include
63	1	1	4	1	2019	7	201907	0	142295	1	35	2	10001	3	胸部X线计算机体层(CT)平扫	lung	lung	1	4	2	0	2	1	1	1	include
64	0	1	4	0	2019	7	201907	1	952584	1	20.9	2	10002	4	腹部（上腹部+下腹部+盆腔）CT血管成像（增强）	upper abdomen	abdomen	-2	-13	-4	1	1	2	1	1	include
65	0	1	4	1	2019	7	201907	0	752915	1	82	3	10002	3	头部X线计算机体层(CT)平扫	head	head/face/neck	1	4	2	0	1	2	1	1	include
66	1	1	4	1	2019	7	201907	0	432585	1	84	3	10001	9	胸部X线计算机体层(CT)平扫	lung	lung	1	4	2	0	1	2	3	3	include
67	0	1	4	1	2019	7	201907	0	769932	0	74	3	10001	32	头部X线计算机体层(CT)平扫	head	head/face/neck	1	4	2	0	2	1	1	1	include
68	1	1	4	0	2019	8	201908	1	532695	0	62	3	10003	5	低剂量肺部ＣＴ平扫（体检）	lung	lung	-2	-12	-4	1	1	2	1	2	include
69	0	1	4	1	2019	8	201908	0	845376	0	2	1	10004	1	心脏CT成像+心功能分析（非冠脉）	heart	cardiac	1	5	2	0	1	2	1	1	include
70	1	1	4	1	2019	8	201908	0	754917	0	44	2	10004	15	胸部CT平扫+三维成像	lung	lung	1	5	2	0	2	1	1	1	include
71	0	1	4	1	2019	8	201908	0	858211	1	37	2	10002	2	肾上腺CT平扫+三维成像	lower abdomen	abdomen	1	5	2	0	1	2	2	2	include
72	0	1	4	0	2019	8	201908	1	296449	0	63.5	3	10002	2	头颅CT灌注成像（增强）	head	head/face/neck	-2	-12	-4	1	1	2	1	1	include
73	0	1	4	1	2019	8	201908	0	150313	0	59	3	10001	2	头部X线计算机体层(CT)平扫	head	head/face/neck	1	5	2	0	2	1	1	1	include
74	1	1	4	1	2019	8	201908	0	539702	1	33	2	10002	4	胸部X线计算机体层(CT)平扫	lung	lung	1	5	2	0	2	2	1	2	include
75	0	1	4	1	2019	8	201908	0	537700	1	77	3	10001	1	头部X线计算机体层(CT)平扫	head	head/face/neck	1	5	2	0	1	2	2	2	include
76	1	1	4	0	2019	9	201909	1	866291	1	30.2	2	10002	4	胸部CT扫描（平扫+重建）	lung	lung	-2	-11	-4	1	1	2	1	1	include
77	0	1	4	1	2019	9	201909	0	742273	0	61	3	10002	8	冠状动脉CT成像	heart	cardiac	1	6	2	0	1	2	1	1	include
78	0	1	4	1	2019	9	201909	0	863395	1	54	2	10001	2	头部X线计算机体层(CT)平扫	head	head/face/neck	1	6	2	0	1	2	1	1	include
79	0	1	4	1	2019	9	201909	0	843374	1	68	3	10002	24	冠状动脉CT成像	heart	cardiac	1	6	2	0	2	2	2	2	include
80	0	1	4	1	2019	9	201909	0	448601	0	55	3	10004	1	头部X线计算机体层(CT)平扫	head	head/face/neck	1	6	2	0	2	1	1	1	include
81	0	1	5	0	2019	10	201910	1	490653	0	90+	3	10001	3	头颅CT平扫（创伤）	head	head/face/neck	-2	-10	-3	1	2	1	1	1	include
82	1	1	5	0	2019	10	201910	1	832145	1	67.3	3	10002	11	胸部CT扫描（平扫+重建）	lung	lung	-2	-10	-3	1	2	1	1	1	include
83	1	1	5	0	2019	10	201910	1	654817	0	38.8	2	10002	3	胸部CT扫描（平扫+重建）	lung	lung	-2	-10	-3	1	1	2	1	2	include
84	0	1	5	1	2019	11	201911	0	466619	0	61	3	10002	1	冠状动脉CT成像	heart	cardiac	1	8	3	0	2	2	1	1	include
85	0	1	5	0	2019	11	201911	1	747963	0	79.9	3	10004	7	髋关节CT扫描（平扫+重建）	extrimities	extrimities	-2	-9	-3	1	1	2	1	2	include
86	0	1	5	1	2019	11	201911	0	918812	1	44	2	10004	23	胸部X线计算机体层(CT)增强扫描（多期扫描）	lung	lung	1	8	3	0	2	2	1	2	include
87	1	1	5	0	2019	11	201911	1	824987	0	67.8	3	10002	5	胸部CT扫描（平扫+重建）	lung	lung	-2	-9	-3	1	1	2	1	1	include
88	0	1	5	1	2019	11	201911	0	748911	1	74	3	10004	12	上腹部X线计算机体层(CT)平扫	upper abdomen	abdomen	1	8	3	0	1	2	1	1	include
89	0	1	5	1	2019	11	201911	0	923455	1	33	2	10001	7	头部X线计算机体层(CT)平扫	head	head/face/neck	1	8	3	0	2	2	2	2	include
90	1	1	5	1	2019	11	201911	0	380533	1	49	2	10002	8	胸部X线计算机体层(CT)平扫	lung	lung	1	8	3	0	2	1	1	1	include
91	1	1	5	1	2019	11	201911	0	772935	1	72	3	10004	8	胸部X线计算机体层(CT)平扫	lung	lung	1	8	3	0	2	1	1	1	include
92	0	1	5	0	2019	11	201911	1	100263	0	43.3	2	10001	7	全腹部(上腹+下腹+盆腔)CT扫描（平扫+重建）	upper abdomen	abdomen	-2	-9	-3	1	1	2	1	2	include
93	1	1	5	0	2019	11	201911	1	891342	0	45.1	2	10002	4	胸部CT扫描（平扫+重建）	lung	lung	-2	-9	-3	1	1	2	1	1	include
94	0	1	5	1	2019	12	201912	0	147310	0	86	3	10001	19	头部X线计算机体层(CT)平扫	head	head/face/neck	1	9	3	0	2	2	1	1	include
95	1	1	5	0	2019	12	201912	1	343876	1	70.6	3	10002	9	胸部CT扫描（平扫+重建）	lung	lung	-2	-8	-3	1	2	1	1	1	include
96	0	1	5	1	2019	12	201912	0	498661	1	70	3	10002	2	冠状动脉CT成像	heart	cardiac	1	9	3	0	2	1	1	1	include
97	1	1	5	0	2019	12	201912	1	863261	0	85	3	10001	6	胸部CT扫描（平扫+重建）	lung	lung	-2	-8	-3	1	1	2	1	2	include
98	0	1	5	0	2019	12	201912	1	782313	0	62.2	3	10002	4	心脏冠脉CT血管成像（增强）	heart	cardiac	-2	-8	-3	1	1	2	1	1	include
99	0	1	5	1	2019	12	201912	0	426589	0	54	2	10001	1	头部X线计算机体层(CT)平扫	head	head/face/neck	1	9	3	0	2	2	1	2	include
100	0	1	5	1	2019	12	201912	0	215379	0	82	3	10001	5	头部X线计算机体层(CT)平扫	head	head/face/neck	1	9	3	0	1	2	1	1	include
101	1	2	6	1	2020	9	202009	0	768931	1	54	2	10002	6	胸部X线计算机体层(CT)平扫	lung	lung	2	10	4	0	2	1	1	1	include
102	0	2	6	0	2020	9	202009	1	162984	0	81	3	10002	6	下腹部CT扫描（平扫+重建）	lower abdomen	abdomen	-1	-7	-2	1	2	2	1	1	include
103	1	2	6	0	2020	9	202009	1	494657	0	52.6	2	10002	2	胸部CT扫描（平扫+重建）(新冠筛查)	lung	lung	-1	-7	-2	1	2	2	1	1	include
104	1	2	6	0	2020	9	202009	1	914772	0	28.9	2	10002	1	胸部CT扫描（平扫+重建）(新冠筛查)	lung	lung	-1	-7	-2	1	2	2	1	1	include
105	1	2	6	0	2020	9	202009	1	823986	0	66.9	3	10002	3	胸部CT扫描（平扫+重建）(新冠筛查)	lung	lung	-1	-7	-2	1	2	1	1	1	include
106	0	2	6	1	2020	9	202009	0	429638	1	85	3	10004	9	全腹部x线计算机体层（CT）平扫	abdomen	abdomen	2	10	4	0	1	2	1	1	include
107	0	2	6	0	2020	9	202009	1	497660	0	30.1	2	10002	2	颞骨高分辨率CT扫描(平扫+重建)	face	head/face/neck	-1	-7	-2	1	2	1	1	1	include
108	1	2	6	1	2020	9	202009	0	193431	1	82	3	10002	14	胸部X线计算机体层(CT)平扫	lung	lung	2	10	4	0	1	2	1	2	include
109	1	2	6	1	2020	9	202009	0	255881	0	68	3	10002	7	胸部X线计算机体层(CT)平扫	lung	lung	2	10	4	0	1	2	1	2	include
110	1	2	6	1	2020	9	202009	0	689132	0	68	3	10002	5	胸部X线计算机体层(CT)平扫	lung	lung	2	10	4	0	2	1	1	1	include
111	1	2	6	0	2020	9	202009	1	865281	1	76.3	3	10003	17	低剂量肺部CT扫描（平扫+重建）体检	lung	lung	-1	-7	-2	1	2	2	1	1	include
112	1	2	6	1	2020	10	202010	0	927977	0	62	3	10002	14	胸部X线计算机体层(CT)平扫	lung	lung	2	11	4	0	2	1	1	1	include
113	0	2	6	0	2020	10	202010	1	588751	1	36.4	2	10002	9	全腹部(上腹+下腹+盆腔)CT扫描（平扫+重建）	upper abdomen	abdomen	-1	-6	-2	1	1	2	1	2	include
114	1	2	6	0	2020	10	202010	1	976405	1	45.1	2	10001	3	胸部CT扫描（平扫+重建）(新冠筛查)	lung	lung	-1	-6	-2	1	2	1	1	1	include
115	1	2	6	1	2020	10	202010	0	462615	1	52	2	10001	23	胸部X线计算机体层(CT)平扫	lung	lung	2	11	4	0	2	1	1	1	include
116	0	2	6	1	2020	10	202010	0	465618	1	65	3	10004	9	冠状动脉CT成像	lung	lung	2	11	4	0	2	2	1	2	include
117	0	2	6	0	2020	10	202010	1	303836	1	72.3	3	10002	1	胸部CT扫描（增强+重建）	lung	lung	-1	-6	-2	1	2	2	1	1	include
118	1	2	6	0	2020	10	202010	1	425588	0	42.7	2	10003	1	低剂量肺部CT扫描（平扫+重建）体检	lung	lung	-1	-6	-2	1	2	2	1	1	include
119	1	2	6	0	2020	10	202010	1	359885	0	20.8	2	10001	4	胸部CT扫描（平扫+重建）(新冠筛查)	lung	lung	-1	-6	-2	1	1	2	1	2	include
120	1	2	6	0	2020	10	202010	1	895711	1	42.6	2	10003	2	低剂量肺部CT扫描（平扫+重建）体检	lung	lung	-1	-6	-2	1	2	1	1	1	include
121	0	2	6	0	2020	10	202010	1	820983	0	49.3	2	10002	1	心脏冠脉CT血管成像（增强）	heart	cardiac	-1	-6	-2	1	1	2	1	2	include
122	1	2	6	0	2020	10	202010	1	204266	1	52	2	10001	6	胸部CT扫描（平扫+重建）	lung	lung	-1	-6	-2	1	1	2	1	1	include
123	1	2	6	1	2020	11	202011	0	771934	0	65	3	10002	2	胸部X线计算机体层(CT)平扫	lung	lung	2	12	4	0	2	1	1	1	include
124	1	2	6	0	2020	11	202011	1	992624	0	43.3	2	10003	8	低剂量肺部CT扫描（平扫+重建）体检	lung	lung	-1	-5	-2	1	2	1	1	1	include
125	1	2	6	0	2020	11	202011	1	871793	0	65	3	10002	3	胸部CT扫描（平扫+重建）	lung	lung	-1	-5	-2	1	2	2	1	1	include
126	1	2	6	1	2020	11	202011	0	146309	1	5	1	10002	17	胸部X线计算机体层(CT)平扫	lung	lung	2	12	4	0	1	2	1	1	include
127	1	2	6	1	2020	11	202011	0	654092	0	62	3	10002	10	胸部X线计算机体层(CT)平扫	lung	lung	2	12	4	0	1	2	1	1	include
128	0	2	6	0	2020	11	202011	1	394250	1	67.1	3	10004	10	头颅CT平扫（创伤）	head	head/face/neck	-1	-5	-2	1	2	1	1	1	include
129	0	2	6	0	2020	11	202011	1	942574	1	55.7	3	10001	17	全腹部(上腹+下腹+盆腔)CT扫描（平扫+重建）	upper abdomen	abdomen	-1	-5	-2	1	2	2	1	1	include
130	1	2	6	0	2020	11	202011	1	726158	0	60.3	3	10002	3	胸部CT扫描（平扫+重建）(新冠筛查)	lung	lung	-1	-5	-2	1	2	2	1	1	include
131	1	2	6	1	2020	11	202011	0	813441	1	32	2	10001	3	胸部X线计算机体层(CT)平扫	lung	lung	2	12	4	0	1	1	1	1	include
132	1	2	6	0	2020	11	202011	1	864291	1	38.6	2	10002	3	胸部CT扫描（平扫+重建）(新冠筛查)	lung	lung	-1	-5	-2	1	2	1	1	1	include
133	0	2	6	0	2020	11	202011	1	248066	1	63.3	3	10004	10	腹部（上腹部+下腹部+盆腔）CT血管成像（增强）	upper abdomen	abdomen	-1	-5	-2	1	1	2	1	2	include
134	0	2	6	0	2020	11	202011	1	704520	0	59.9	3	10004	1	全腹部（上腹+下腹+盆腔）CT扫描（增强+重建）	upper abdomen	abdomen	-1	-5	-2	1	2	2	1	1	include
135	1	2	6	1	2020	12	202012	0	207845	1	50	2	10001	4	胸部X线计算机体层(CT)平扫	lung	lung	2	13	4	0	2	2	1	2	include
136	0	2	6	0	2020	12	202012	1	781365	0	76.5	3	10001	4	肺动脉CT三维成像（增强）	lung	lung	-1	-4	-2	1	2	1	1	1	include
137	1	2	6	0	2020	12	202012	1	228796	1	48.5	2	10003	1	低剂量肺部CT扫描（平扫+重建）体检	lung	lung	-1	-4	-2	1	2	1	1	1	include
138	0	2	6	1	2020	12	202012	0	761523	0	90	3	10001	12	头部X线计算机体层(CT)平扫	head	head/face/neck	2	13	4	0	2	1	1	1	include
139	0	2	6	1	2020	12	202012	0	982612	1	75	3	10001	9	全腹部x线计算机体层（CT）平扫	abdomen	abdomen	2	13	4	0	1	1	1	1	include
140	1	2	6	0	2020	12	202012	1	913444	0	33.8	2	10002	1	胸部CT扫描（平扫+重建）(新冠筛查)	lung	lung	-1	-4	-2	1	2	1	1	1	include
141	1	2	6	0	2020	12	202012	1	751914	0	47.5	2	10001	10	胸部CT扫描（平扫+重建）	lung	lung	-1	-4	-2	1	2	2	1	1	include
142	0	2	6	1	2020	12	202012	0	149312	1	64	3	10002	13	冠状动脉CT成像	lung	lung	2	13	4	0	1	1	1	1	include
143	0	2	6	0	2020	12	202012	1	615339	1	67.4	3	10004	6	全腹部(上腹+下腹+盆腔)CT扫描（平扫+重建）	upper abdomen	abdomen	-1	-4	-2	1	2	1	1	1	include
144	1	2	6	0	2020	12	202012	1	862258	0	38.8	2	10003	1	低剂量肺部CT扫描（平扫+重建）体检	lung	lung	-1	-4	-2	1	2	1	1	1	include
145	1	2	6	1	2020	12	202012	0	531724	0	55	3	10002	2	胸部X线计算机体层(CT)平扫	lung	lung	2	13	4	0	2	1	1	1	include
146	1	2	6	1	2020	12	202012	0	538257	1	28	2	10001	4	胸部X线计算机体层(CT)平扫	lung	lung	2	13	4	0	1	2	1	2	include
147	0	2	6	0	2020	12	202012	1	560704	1	29.9	2	10001	2	全腹部(上腹+下腹+盆腔)CT扫描（平扫+重建）	upper abdomen	abdomen	-1	-4	-2	1	1	2	1	1	include
148	1	2	6	0	2020	12	202012	1	318579	0	40.7	2	10002	1	胸部CT扫描（平扫+重建）(新冠筛查)	lung	lung	-1	-4	-2	1	2	2	1	1	include
149	0	2	6	0	2020	12	202012	1	536699	1	65.6	3	10004	10	全腹部（上腹+下腹+盆腔）CT扫描（增强+重建）	upper abdomen	abdomen	-1	-4	-2	1	2	2	1	1	include
150	1	2	6	0	2020	12	202012	1	772303	1	32.5	2	10001	2	胸部CT扫描（平扫+重建）(新冠筛查)	lung	lung	-1	-4	-2	1	1	2	1	1	include
151	0	2	7	1	2021	1	202101	0	596069	0	63	3	10002	5	冠状动脉CT成像	heart	cardiac	2	14	5	0	1	2	1	1	include
152	1	2	7	1	2021	1	202101	0	554262	1	69	3	10002	3	胸部X线计算机体层(CT)平扫	lung	lung	2	14	5	0	2	1	1	1	include
153	1	2	7	0	2021	1	202101	1	150624	0	73.4	3	10002	9	胸部CT扫描（平扫+重建）	lung	lung	-1	-3	-1	1	2	2	1	1	include
154	1	2	7	1	2021	1	202101	0	797888	1	33	2	10001	3	胸部X线计算机体层(CT)平扫	lung	lung	2	14	5	0	1	2	1	1	include
155	1	2	7	0	2021	1	202101	1	712440	0	68.1	3	10002	3	胸部CT扫描（平扫+重建）(新冠筛查)	lung	lung	-1	-3	-1	1	1	2	1	2	include
156	0	2	7	1	2021	1	202101	0	172437	1	59	3	10001	4	头部X线计算机体层(CT)平扫	head	head/face/neck	2	14	5	0	2	2	1	2	include
157	0	2	7	0	2021	1	202101	1	345167	1	27.4	2	10002	4	腰椎CT扫描（平扫+重建）	others	others	-1	-3	-1	1	2	1	1	1	include
158	0	2	7	0	2021	1	202101	1	179713	1	28	2	10001	2	全腹部(上腹+下腹+盆腔)CT扫描（平扫+重建）	upper abdomen	abdomen	-1	-3	-1	1	1	2	1	2	include
159	1	2	7	1	2021	1	202101	0	481532	1	26	2	10001	1	胸部X线计算机体层(CT)平扫	lung	lung	2	14	5	0	1	2	1	1	include
160	1	2	7	1	2021	2	202102	0	157900	1	74	3	10002	3	胸部X线计算机体层(CT)平扫	lung	lung	2	15	5	0	2	1	1	1	include
161	0	2	7	0	2021	2	202102	1	143348	1	65.2	3	10002	4	鼻窦CT扫描（平扫+重建）	face	head/face/neck	-1	-2	-1	1	2	1	1	1	include
162	0	2	7	0	2021	2	202102	1	352443	0	84.1	3	10004	2	头颅CT平扫（非创伤）	head	head/face/neck	-1	-2	-1	1	2	1	1	1	include
163	1	2	7	1	2021	2	202102	0	525173	1	66	3	10002	3	胸部X线计算机体层(CT)平扫	lung	lung	2	15	5	0	2	2	1	2	include
164	1	2	7	0	2021	2	202102	1	877894	0	81.3	3	10001	7	胸部CT扫描（平扫+重建）	lung	lung	-1	-2	-1	1	1	2	1	1	include
165	0	2	7	0	2021	2	202102	1	963342	0	57.7	3	10002	1	头颅CT平扫（非创伤）	head	head/face/neck	-1	-2	-1	1	2	1	1	1	include
166	1	2	7	1	2021	3	202103	0	466980	0	68	3	10001	4	胸部X线计算机体层(CT)平扫	lung	lung	2	16	5	0	2	1	1	1	include
167	1	2	7	0	2021	3	202103	1	488808	1	40.4	2	10001	1	胸部CT扫描（平扫+重建）(新冠筛查)	lung	lung	-1	-1	-1	1	2	1	1	1	include
168	0	2	7	0	2021	3	202103	1	539710	1	78.6	3	10001	14	全腹部(上腹+下腹+盆腔)CT扫描（平扫+重建）	upper abdomen	abdomen	-1	-1	-1	1	2	1	1	1	include
169	1	2	7	1	2021	3	202103	0	323354	0	72	3	10001	6	胸部X线计算机体层(CT)平扫	lung	lung	2	16	5	0	1	2	1	2	include
170	1	2	7	0	2021	3	202103	1	741529	0	30.9	2	10002	2	胸部CT扫描（平扫+重建）(新冠筛查)	lung	lung	-1	-1	-1	1	2	1	1	1	include
171	0	2	7	0	2021	3	202103	1	503345	0	50.7	2	10001	8	踝部CT扫描（平扫+重建）（左）	extrimities	extrimities	-1	-1	-1	1	2	2	1	1	include
172	1	2	7	1	2021	3	202103	0	705164	0	48	2	10002	5	胸部CT平扫(入院检查)	lung	lung	2	16	5	0	1	1	1	1	include
173	0	2	7	0	2021	3	202103	1	719716	1	55.8	3	10002	2	心脏冠脉CT血管成像（增强）	heart	cardiac	-1	-1	-1	1	1	2	1	2	include
174	1	2	7	0	2021	3	202103	1	870618	1	47	2	10002	20	胸部CT扫描（平扫+重建）	lung	lung	-1	-1	-1	1	2	1	1	1	include
175	0	2	7	0	2021	3	202103	1	337891	1	29.8	2	10001	2	全腹部(上腹+下腹+盆腔)CT扫描（平扫+重建）	upper abdomen	abdomen	-1	-1	-1	1	1	2	1	1	include
176	0	2	7	0	2021	3	202103	1	510621	1	63.5	3	10001	18	头颅CT平扫（非创伤）	head	head/face/neck	-1	-1	-1	1	2	1	1	1	include
177	1	2	7	1	2021	3	202103	0	316078	0	50	2	10001	12	胸部X线计算机体层(CT)平扫	lung	lung	2	16	5	0	1	2	1	1	include
178	1	3	8	1	2021	9	202109	1	892446	0	86.2	3	10001	9	胸部CT扫描（平扫+重建）(新冠筛查)	lung	lung	1	1	1	1	1	1	1	2	include
179	0	3	8	1	2021	9	202109	1	136072	1	23.6	2	10001	9	踝部CT扫描（平扫+重建）（右）	extrimities	extrimities	1	1	1	1	1	1	1	2	include
180	0	3	8	1	2021	9	202109	1	308802	0	32.1	2	10002	1	鼻窦CT扫描（平扫+重建）	face	head/face/neck	1	1	1	1	1	2	1	1	include
181	0	3	8	1	2021	9	202109	0	834253	0	64	3	10001	2	头部X线计算机体层(CT)平扫	head	head/face/neck	3	17	6	0	1	1	1	1	include
182	0	3	8	1	2021	9	202109	0	546986	0	80	3	10001	9	头部X线计算机体层(CT)平扫	head	head/face/neck	3	17	6	0	1	2	1	1	include
183	0	3	8	1	2021	9	202109	1	914259	1	53.2	2	10001	9	头颅CT灌注成像（增强）	head	head/face/neck	1	1	1	1	1	2	1	2	include
184	0	3	8	1	2021	9	202109	1	921535	0	66.7	3	10004	14	腰椎CT扫描（平扫+重建）	others	others	1	1	1	1	1	2	1	1	include
185	1	3	8	1	2021	10	202110	1	848805	1	76.2	3	10002	3	胸部CT扫描（平扫+重建）	lung	lung	1	2	1	1	1	2	1	2	include
186	1	3	8	1	2021	10	202110	1	668799	0	31.6	2	10001	1	胸部CT扫描（平扫+重建）(新冠筛查)	lung	lung	1	2	1	1	1	2	1	1	include
187	0	3	8	1	2021	11	202111	1	301526	0	39.5	2	10001	3	颈椎CT扫描（平扫+重建）	neck	head/face/neck	1	3	1	1	2	2	1	1	include
188	1	3	8	1	2021	11	202111	1	676075	1	25.3	2	10001	7	胸部CT扫描（平扫+重建）(新冠筛查)	lung	lung	1	3	1	1	2	1	1	1	include
189	0	3	8	1	2021	11	202111	1	632434	1	31.8	2	10002	2	上腹部CT扫描（平扫+重建）	upper abdomen	abdomen	1	3	1	1	1	2	1	1	include
190	0	3	8	1	2021	11	202111	0	517897	1	78	3	10001	13	头部X线计算机体层(CT)平扫	head	head/face/neck	3	19	6	0	1	1	1	1	include
191	1	3	8	1	2021	11	202111	1	374256	1	23.8	2	10001	2	胸部CT扫描（平扫+重建）(新冠筛查)	lung	lung	1	3	1	1	2	1	1	1	include
192	1	3	8	1	2021	11	202111	0	430615	1	39	2	10001	3	胸部X线计算机体层(CT)平扫	lung	lung	3	19	6	0	1	2	1	2	include
193	0	3	8	1	2021	12	202112	1	683351	1	28.6	2	10002	2	头颅CT平扫（非创伤）	head	head/face/neck	1	4	1	1	1	1	1	2	include
194	1	3	8	1	2021	12	202112	0	856081	1	50	2	10002	5	胸部CT平扫(入院检查)	lung	lung	3	20	6	0	1	2	1	2	include
195	1	3	8	1	2021	12	202112	0	885170	0	67	3	10002	5	胸部CT平扫(入院检查)	lung	lung	3	20	6	0	1	2	1	2	include
196	1	3	8	1	2021	12	202112	0	999707	0	39	2	10002	10	胸部X线计算机体层(CT)平扫	lung	lung	3	20	6	0	1	2	1	1	include
197	1	3	8	1	2021	12	202112	1	265161	1	66.9	3	10001	15	胸部CT扫描（平扫+重建）	lung	lung	1	4	1	1	1	1	1	2	include
198	1	3	8	1	2021	12	202112	0	906983	1	31	2	10001	2	胸部X线计算机体层(CT)平扫	lung	lung	3	20	6	0	1	2	1	1	include
199	1	3	8	1	2021	12	202112	0	186989	1	26	2	10001	1	胸部X线计算机体层(CT)平扫	lung	lung	3	20	6	0	1	2	1	2	include
200	0	3	8	1	2021	12	202112	0	690627	0	59	3	10002	7	冠状动脉CT成像	heart	cardiac	3	20	6	0	1	1	1	1	include
201	1	3	9	1	2022	1	202201	0	316093	0	60	3	10001	10	胸部CT平扫(入院检查)	lung	lung	3	21	7	0	1	2	1	2	include
202	1	3	9	1	2022	1	202201	1	697903	1	26.8	2	10001	3	胸部CT扫描（平扫+重建）(新冠筛查)	lung	lung	1	5	2	1	1	1	1	2	include
203	0	3	9	1	2022	1	202201	1	712455	1	52.9	2	10002	3	心脏冠脉CT血管成像（增强）	heart	cardiac	1	5	2	1	1	2	1	2	include
204	1	3	9	1	2022	1	202201	1	308817	1	25	2	10001	1	胸部CT扫描（平扫+重建）(新冠筛查)	lung	lung	1	5	2	1	2	1	1	1	include
205	0	3	9	1	2022	1	202201	1	539725	1	66	3	10001	15	全腹部(上腹+下腹+盆腔)CT扫描（平扫+重建）	upper abdomen	abdomen	1	5	2	1	2	1	1	1	include
206	0	3	9	1	2022	1	202201	1	359719	0	63.6	3	10001	4	胸椎CT扫描（平扫+重建）	lung	lung	1	5	2	1	2	1	1	1	include
207	0	3	9	1	2022	1	202201	1	503360	0	80.1	3	10001	19	上臂CT扫描（平扫+重建）（右）	extrimities	extrimities	1	5	2	1	2	1	1	1	include
208	1	3	9	1	2022	1	202201	0	870633	1	58	3	10002	22	胸部CT平扫(入院检查)	lung	lung	3	21	7	0	2	1	1	1	include
209	0	3	9	1	2022	1	202201	1	179728	1	62.5	3	10002	5	全腹部（上腹+下腹+盆腔）CT扫描（增强+重建）	upper abdomen	abdomen	1	5	2	1	1	2	1	1	include
210	0	3	9	1	2022	1	202201	1	532449	1	36.6	2	10002	5	鼻窦CT扫描（平扫+重建）	face	head/face/neck	1	5	2	1	2	1	1	1	include
211	1	3	9	1	2022	1	202201	1	914274	1	28.9	2	10001	5	胸部CT扫描（平扫+重建）(新冠筛查)	lung	lung	1	5	2	1	1	2	1	1	include
212	0	3	9	1	2022	1	202201	0	488823	0	81	3	10004	25	头部X线计算机体层(CT)平扫	head	head/face/neck	3	21	7	0	1	2	1	2	include
213	0	3	9	1	2022	1	202201	0	330630	0	63	3	10002	5	冠状动脉CT成像	heart	cardiac	3	21	7	0	1	1	1	1	include
214	0	3	9	1	2022	1	202201	1	172452	0	37.7	2	10001	19	全腹部(上腹+下腹+盆腔)CT扫描（平扫+重建）	upper abdomen	abdomen	1	5	2	1	1	2	1	2	include
215	0	3	9	1	2022	2	202202	1	554277	0	55.5	3	10002	2	头颅CT平扫（非创伤）	head	head/face/neck	1	6	2	1	2	2	1	1	include
216	0	3	9	1	2022	2	202202	1	683366	1	58.5	3	10001	3	全腹部(上腹+下腹+盆腔)CT扫描（平扫+重建）	upper abdomen	abdomen	1	6	2	1	2	1	1	1	include
217	0	3	9	1	2022	2	202202	1	848820	1	28.8	2	10002	12	鼻窦CT扫描（平扫+重建）	face	head/face/neck	1	6	2	1	2	1	1	1	include
218	1	3	9	1	2022	2	202202	1	517912	1	58.8	3	10002	21	胸部CT扫描（平扫+重建）	lung	lung	1	6	2	1	2	1	1	1	include
219	1	3	9	1	2022	2	202202	0	906998	1	52	2	10002	7	胸部CT平扫(入院检查)	lung	lung	3	22	7	0	1	2	1	1	include
220	1	3	9	1	2022	2	202202	0	676090	0	34	2	10001	17	胸部CT平扫(入院检查)	lung	lung	3	22	7	0	1	2	1	1	include
221	0	3	9	1	2022	2	202202	0	661538	1	48	2	10001	21	头部X线计算机体层(CT)平扫	head	head/face/neck	3	22	7	0	1	2	1	2	include
222	1	3	9	1	2022	2	202202	1	877909	0	23.2	2	10001	1	胸部CT扫描（平扫+重建）(新冠筛查)	lung	lung	1	6	2	1	2	1	1	1	include
223	0	3	9	1	2022	2	202202	1	705179	0	64.9	3	10001	4	主动脉CT三维成像（增强）	angiography	angiography	1	6	2	1	2	1	1	1	include
224	0	3	9	1	2022	2	202202	1	128811	1	44	2	10004	4	胸椎CT扫描（平扫+重建）	lung	lung	1	6	2	1	1	2	1	1	include
225	0	3	9	1	2022	3	202203	1	668814	0	45.8	2	10002	6	眼部CT扫描(平扫+重建）	face	head/face/neck	1	7	2	1	2	1	1	1	include
226	0	3	9	1	2022	3	202203	1	899722	0	58.8	3	10004	4	髋关节CT扫描（平扫+重建）	extrimities	extrimities	1	7	2	1	1	2	1	2	include
227	0	3	9	1	2022	3	202203	1	165176	1	67.3	3	10004	11	肠系膜（上腹部+下腹部+盆腔）CT血管成像（增强	upper abdomen	abdomen	1	7	2	1	1	2	1	1	include
228	1	3	9	1	2022	3	202203	0	150639	0	61	3	10002	4	胸部CT平扫(入院检查)	lung	lung	3	23	7	0	2	1	1	1	include
229	0	3	9	1	2022	3	202203	0	352458	1	57	3	10004	4	冠状动脉钙化积分	heart	cardiac	3	23	7	0	2	1	1	1	include
230	1	3	9	1	2022	3	202203	1	337906	1	69.8	3	10001	2	胸部CT扫描（平扫+重建）	lung	lung	1	7	2	1	1	2	1	2	include
231	1	3	9	1	2022	3	202203	1	496084	0	47.4	2	10002	6	胸部CT扫描（平扫+重建）	lung	lung	1	7	2	1	1	2	1	1	include
232	0	3	9	1	2022	3	202203	0	187004	1	12	1	10002	25	冠状动脉CT成像	heart	cardiac	3	23	7	0	2	1	1	1	include
233	0	3	9	1	2022	3	202203	1	294265	0	41.4	2	10001	3	全腹部(上腹+下腹+盆腔)CT扫描（平扫+重建）	upper abdomen	abdomen	1	7	2	1	2	1	1	1	include
234	0	3	9	1	2022	3	202203	1	734268	1	36.6	2	10002	9	鼻窦CT扫描（平扫+重建）	face	head/face/neck	1	7	2	1	2	1	1	1	include
235	1	3	9	1	2022	3	202203	1	136087	1	62	3	10002	4	胸部CT扫描（平扫+重建）	lung	lung	1	7	2	1	2	2	1	1	include
236	1	3	9	1	2022	3	202203	1	885185	0	72	3	10002	3	胸部CT扫描（平扫+重建）	lung	lung	1	7	2	1	1	2	1	1	include
237	1	3	9	1	2022	3	202203	0	726992	1	39	2	10001	5	胸部CT低剂量平扫+三维成像	lung	lung	3	23	7	0	2	1	1	1	include
238	1	3	9	1	2022	3	202203	0	374271	1	55	3	10002	3	胸部CT平扫(入院检查)	lung	lung	3	23	7	0	1	1	1	1	include
239	0	3	9	1	2022	3	202203	1	143363	0	37.1	2	10002	13	骨盆部CT扫描（平扫+重建）	lower abdomen	abdomen	1	7	2	1	2	1	1	1	include
240	1	3	9	1	2022	3	202203	1	301541	1	37.4	2	10003	38	低剂量肺部CT扫描（平扫+重建）体检	lung	lung	1	7	2	1	2	2	1	1	include
241	1	3	9	1	2022	3	202203	1	547001	1	28.8	2	10001	8	胸部CT扫描（平扫+重建）(新冠筛查)	lung	lung	1	7	2	1	2	1	1	1	include
242	0	3	9	1	2022	3	202203	1	345182	0	71.2	3	10001	2	头颅CT平扫（非创伤）	head	head/face/neck	1	7	2	1	2	2	1	1	include
243	0	3	9	1	2022	3	202203	1	481547	0	62.6	3	10001	2	头颅CT平扫（非创伤）	head	head/face/neck	1	7	2	1	2	1	1	1	include
244	1	3	9	1	2022	3	202203	1	719731	0	40	2	10002	33	胸部CT扫描（平扫+重建）	lung	lung	1	7	2	1	2	1	1	1	include
245	1	3	9	1	2022	3	202203	1	921550	0	21.1	2	10001	4	胸部CT扫描（平扫+重建）(新冠筛查)	lung	lung	1	7	2	1	1	2	1	1	include
246	1	3	9	1	2022	3	202203	1	510636	1	80.2	3	10004	12	胸部CT扫描（平扫+重建）	lung	lung	1	7	2	1	1	2	1	2	include
247	1	3	9	1	2022	3	202203	0	863357	1	79	3	10001	11	胸部CT平扫(入院检查)	lung	lung	3	23	7	0	2	1	1	1	include
248	0	3	9	1	2022	3	202203	0	741544	0	53	2	10002	1	头部X线计算机体层(CT)平扫	head	head/face/neck	3	23	7	0	1	2	1	2	include
249	0	3	9	1	2022	3	202203	0	366995	1	56	3	10001	25	头部X线计算机体层(CT)平扫	head	head/face/neck	3	23	7	0	1	1	1	1	include
250	1	3	9	1	2022	3	202203	0	856096	0	57	3	10003	7	（特需）胸部CT平扫+三维成像	lung	lung	3	23	7	0	2	1	1	1	include
